# Supplementary material for: Case Report of Urethral Stenting in a Dog with Multifactorial Lower Urinary Tract Obstruction Associated with Suspected Transitional Cell Carcinoma and Severe Cystolithiasis
Source: Vet Sci. 2026 May 13;13(5):472. doi: 10.3390/vetsci13050472 (PMC13211473; doi:10.3390/vetsci13050472)
Supplement: Supplementary file 1 [file vetsci-13-00472-s001.zip]

Archive with 1 entries (1 files):
- Attached.mp4
